# Supplementary material for: Bioaggregachromism of Asymmetric Monomethine Cyanine Dyes as Noncovalent Binders for Nucleic Acids
Source: Biosensors (Basel). 2025 Mar 14;15(3):187. doi: 10.3390/bios15030187 (PMC11940764; doi:10.3390/bios15030187)
Supplement: Supplementary file 1 [file biosensors-15-00187-s001.zip]

Archive with 1 entries (1 files):
- biosensors-3478545-supplementary.pdf
